# Supplementary material for: A Systematic Study on Impact of Binder Formulation on Green Body Strength of Vat-Photopolymerisation 3D Printed Silica Ceramics Used in Investment Casting
Source: Polymers (Basel). 2023 Jul 24;15(14):3141. doi: 10.3390/polym15143141 (PMC10383664; doi:10.3390/polym15143141)
Supplement: Supplementary file 1 [file polymers-15-03141-s001.zip]

Archive with 1 entries (1 files):
- polymers-2421376-supplementary.pdf
